# Supplementary material for: Effects of Endosymbionts on the Nutritional Physiology and Biological Characteristics of Whitefly Bemisia tabaci
Source: Insects. 2025 Jul 9;16(7):703. doi: 10.3390/insects16070703 (PMC12295618; doi:10.3390/insects16070703)
Supplement: Supplementary file 1 [file insects-16-00703-s001.zip]

Archive with 1 entries (1 files):
- insects-3612273-supplementary.pdf
